# Supplementary material for: Arousal modulates the motor interference effect stimulated by pictures of threatening animals
Source: PeerJ. 2021 Feb 11;9:e10876. doi: 10.7717/peerj.10876 (PMC7882135; doi:10.7717/peerj.10876)
Supplement: Supplemental Information 1 [file peerj-09-10876-s001.xlsx]

## Sheet: reaction times
Subject	negative		positive		neutral
	high	low	high	low	high	low
1	434.95	457.27	444.54	425.98	420.07	434.09
2	515.81	515.08	512.26	508.57	498.52	514.09
3	438.56	437.53	432.79	438.42	413.28	429.95
4	492.29	509.45	510.58	481.35	492.47	509.85
5	544.44	534.6	541.22	517.47	510.65	538.47
7	520.73	542.84	523.02	516.96	486.96	520.11
8	471.43	469.88	469.42	462.15	454.57	469
9	591.02	610.79	597.79	579.46	556.77	566.68
10	479.3	459.32	459.07	457.86	449.2	466.02
12	427.93	425.08	438.52	418.89	407.4	436.22
13	510.44	498.14	488.05	482.86	465.32	487.21
14	536.55	543.72	539.08	589.49	575.56	572.07
15	518.18	545.13	531.96	525.91	513.4	517.17
16	502.04	506.59	501.38	490.72	469.27	499.9
17	466.73	467.83	452.99	450.45	426.69	441.32
18	506.36	498.22	480.65	493.34	501.53	501.63
19	530.7	521.93	514.88	495.92	492.07	499.43
20	423.74	389.92	415.05	400.56	390.95	447.03
21	401.25	423	418.9	406.11	384.33	406.4
22	464.99	476.49	468.02	465.84	475.16	457.48
23	600	584.35	566.98	574.25	557.85	566.07
24	496.83	514.59	502.16	497.34	491.86	509.72
25	542.89	535.26	530	518.47	506.92	529.07
26	455.71	463.55	448.11	454.33	449.88	446.8
27	645.4	655.45	663.14	658.29	631.49	643.77
28	484.63	495.94	502.59	478.68	474.08	494.39
29	616.31	621.31	593.41	606.01	580.85	611.73
30	454.43	444.6	442.85	450.17	428.13	465.61
31	429.68	452.99	458.27	442.32	406.08	450.14
32	491.5	496.6	513.26	496.09	499.04	513.77
33	527.84	521.64	522.52	511.07	501.16	496.43
34	470.35	485.4	465.66	457.69	438.56	476.01
35	482.66	479.86	486.08	477.83	450.1	464.92
36	429.99	436.56	425.08	424.31	414.48	429.84
37	510.02	514.96	500.99	507.48	492.52	503
38	415.85	422.84	425.66	422.16	415.1	432.52
39	456.11	485.98	466.9	442	430.24	444.08
40	473.24	469.65	466.81	475.65	452.93	475.4
41	608.33	613.96	582.73	574.05	583.43	597.36
42	448.19	449.32	442.39	446.41	433.83	435.04
43	581.6	577.36	589.18	584.22	581.36	553.21
44	567.33	562.81	577.25	583.73	564.57	567.29
45	500.6	521.19	519.03	510.4	490.31	511.15
46	509.08	518.56	496.71	469.04	479.02	482.86
47	484.28	492.17	479.97	476.02	465.34	472.04
48	475.75	476.91	486.14	476.29	457.66	462.96
49	496.57	499.84	522.59	504.38	479.29	504.26
50	465.76	466.85	480.19	449.14	464.61	480.75
51	425.64	424.86	416.38	414.93	395.43	408.66
52	455.75	466.2	463.84	457.58	447.05	448.03
53	473.86	466.23	463.59	478.07	454.91	479.19
54	560.77	559.33	580.55	578.14	556.68	554.68
55	498.91	507.93	495.18	482.4	478.97	484.17
56	547.23	518.26	521.57	534.63	506.65	528.82
57	480.36	493.09	490.22	478.83	478.16	487.67
58	465.89	483.48	488.49	486.32	458.16	478.18
59	434.34	435.02	438.35	431.66	401.15	424.52
60	406.64	404.52	401.81	379.94	383.3	401.76
61	453.63	472.14	453.31	445.61	419.36	428.71
62	446.95	471.98	467.58	456.19	449.58	452.48
63	494.91	515.32	490.22	476.06	477.74	483.54
64	481.27	483.68	491.1	474.44	472.97	497.05
65	560.57	536.92	564.02	533.17	526.82	537.71
66	427.2	431.94	432.74	424.46	408.98	427.53
67	451.43	467.38	453.55	448.47	446.71	435.02
68	444.75	434.34	443.22	431.95	434.13	443.07
69	480.81	502.54	496.18	504.47	474.98	496.33
70	604.83	582.15	572.03	553.84	545.15	537.43
71	497.9	497.38	467.3	479.9	474.05	495.09
72	476.89	474.44	480.42	476.31	455.55	469.9
73	429.07	428	429.86	426.09	407.79	421.47
74	546.01	531	523.49	522.17	518.98	534.16
75	486.49	485.27	489.25	495.15	465.11	490.71
76	511.8	528.93	522.9	516.32	524.26	518.92
mean	492.463	495.887	492.351	485.99	473.885	487.826
SD	53.6179	52.3956	51.3192	53.1834	53.2294	49.8222
	8.60233	8.60233	8.60233	8.60233	8.60233	8.60233
SE	6.23296	6.09086	5.96573	6.18245	6.18779	5.79171

## Sheet: error rates
Subject	negative				positive				neutral
	high		low		high		low		high		low
	go	nogo	go	nogo	go	nogo	go	nogo	go	nogo	go	nogo
1	0	0	1	0	0	0	1	1	1	0	2	1
2	0	1	2	0	0	0	1	1	1	0	0	1
3	1	2	0	4	0	4	0	3	1	2	0	10
4	1	2	1	0	1	1	2	1	0	0	1	0
5	0	1	3	2	2	0	2	1	0	0	2	0
7	0	0	2	2	0	1	1	1	0	0	2	0
8	0	0	1	1	0	1	0	2	1	0	1	2
9	0	0	0	0	0	0	0	2	1	1	0	0
10	3	5	3	1	0	4	0	4	1	0	2	0
12	0	0	1	1	0	0	2	0	1	0	0	0
13	0	1	1	1	2	1	0	1	3	0	1	1
14	17	0	18	2	16	2	9	0	14	1	11	1
15	3	0	3	0	0	0	1	0	1	0	1	0
16	0	1	1	1	1	0	2	0	0	0	0	2
17	0	0	0	0	0	0	0	1	1	1	0	1
18	3	0	5	2	1	1	2	2	1	0	1	1
19	1	2	6	7	1	4	2	5	6	2	3	1
20	1	6	1	5	0	2	0	4	1	1	1	0
21	1	0	1	2	0	1	0	1	0	1	0	8
22	2	0	0	0	1	0	0	1	1	0	2	0
23	3	1	2	1	6	1	4	1	4	0	6	1
24	3	2	1	0	3	1	0	0	1	0	1	0
25	0	1	0	1	1	0	0	0	0	0	0	0
26	0	0	0	1	1	3	0	0	0	0	0	1
27	4	0	5	0	3	0	3	0	9	0	2	0
28	1	0	1	0	1	0	0	0	4	1	1	0
29	3	0	2	0	5	0	0	2	1	0	1	1
30	0	1	1	2	1	2	0	0	1	1	3	1
31	0	2	0	1	0	4	0	1	0	2	0	2
32	0	0	2	0	0	1	2	1	2	0	0	1
33	1	0	0	0	1	0	1	0	0	0	1	3
34	2	2	3	1	6	1	4	2	1	2	0	1
35	1	0	3	0	0	0	0	3	2	1	1	1
36	2	2	3	3	2	5	0	5	1	2	2	3
37	2	0	1	4	3	0	2	0	1	0	0	0
38	0	1	1	1	0	3	0	1	1	1	0	0
39	2	0	1	0	1	2	2	1	1	0	1	1
40	0	0	2	3	0	0	0	2	1	0	1	2
41	1	2	0	0	1	1	0	0	0	1	0	0
42	1	1	0	0	1	0	0	1	0	1	0	0
43	2	0	3	0	3	0	3	1	3	0	6	0
44	0	0	0	1	0	0	0	0	0	0	1	0
45	2	0	3	0	3	0	2	0	1	1	7	1
46	4	4	4	1	9	0	5	3	3	3	2	3
47	0	0	2	2	1	0	0	0	0	0	0	1
48	0	0	0	0	0	0	1	1	1	2	2	0
49	0	1	2	3	0	0	2	0	4	0	2	1
50	0	1	2	7	1	4	1	5	0	2	0	3
51	0	2	0	4	0	2	0	0	0	0	0	7
52	0	0	0	0	0	1	0	1	1	1	0	1
53	1	0	4	3	2	3	1	1	1	2	0	3
54	1	3	5	3	1	1	0	0	2	0	1	0
55	0	0	2	0	0	1	1	0	0	0	0	0
56	0	4	2	2	0	6	1	2	0	1	0	3
57	2	3	1	2	1	2	0	5	0	1	0	1
58	0	4	2	5	2	3	3	3	0	0	1	0
59	0	0	0	0	0	0	0	2	0	0	0	0
60	0	3	2	0	1	0	1	1	1	0	1	1
61	0	2	1	0	0	0	0	0	0	1	0	0
62	0	0	0	0	0	0	0	0	0	0	0	2
63	0	2	0	1	1	0	0	1	0	0	0	0
64	3	0	3	3	1	0	2	0	0	0	2	1
65	0	0	3	0	1	0	2	3	1	0	0	0
66	0	1	0	1	0	2	0	2	1	0	0	0
67	2	8	1	2	1	6	2	1	0	1	0	4
68	3	0	0	1	0	1	1	0	0	0	0	0
69	0	1	1	0	1	1	1	1	0	0	0	1
70	1	1	1	1	0	2	2	1	3	1	4	1
71	1	1	2	2	3	0	1	0	0	0	1	0
72	0	1	1	0	1	2	0	2	0	0	0	0
73	0	0	0	1	0	0	0	1	1	0	0	0
74	2	2	2	1	1	0	0	0	3	0	0	1
75	0	0	0	1	0	0	0	2	0	0	0	1
76	1	0	0	2	1	2	2	1	1	1	2	1
mean	1.13514	1.08108	1.71622	1.32432	1.2973	1.14865	1.04054	1.22973	1.24324	0.513514	1.10811	1.13514
SD	2.19791	1.55939	2.39589	1.60571	2.36834	1.53214	1.49372	1.36037	2.13779	0.744721	1.85478	1.79287
	8.60233	8.60233	8.60233	8.60233	8.60233	8.60233	8.60233	8.60233	8.60233	8.60233	8.60233	8.60233
SE	0.255502	0.181275	0.278516	0.18666	0.275314	0.178108	0.173642	0.15814	0.248513	0.0865721	0.215614	0.208416
