# Supplementary material for: Arousal modulates the motor interference effect stimulated by pictures of threatening animals
Source: PeerJ. 2021 Feb 11;9:e10876. doi: 10.7717/peerj.10876 (PMC7882135; doi:10.7717/peerj.10876)
Supplement: Supplemental Information 3 — Time course of the averaged ERPs as a function of valence (negative, neutral and positive), arousal (medium versus high) and Go/NoGo factor (Go versus NoGo). [file peerj-09-10876-s003.xlsx]

## Sheet: Sheet1
	-1000 ms	-996 ms	-992 ms	-988 ms	-984 ms	-980 ms	-976 ms	-972 ms	-968 ms	-964 ms	-960 ms	-956 ms	-952 ms	-948 ms	-944 ms	-940 ms	-936 ms	-932 ms	-928 ms	-924 ms	-920 ms	-916 ms	-912 ms	-908 ms	-904 ms	-900 ms	-896 ms	-892 ms	-888 ms	-884 ms	-880 ms	-876 ms	-872 ms	-868 ms	-864 ms	-860 ms	-856 ms	-852 ms	-848 ms	-844 ms	-840 ms	-836 ms	-832 ms	-828 ms	-824 ms	-820 ms	-816 ms	-812 ms	-808 ms
negative valence-medium arousal-go	2.95392	2.93388	2.90169	2.87536	2.86202	2.86292	2.87245	2.87507	2.86696	2.84785	2.82681	2.81405	2.81408	2.82132	2.82654	2.81205	2.76976	2.70803	2.63891	2.59003	2.57474	2.59862	2.64752	2.69855	2.729	2.72149	2.68571	2.63778	2.60135	2.58997	2.6048	2.63137	2.65536	2.65785	2.63642	2.59699	2.55717	2.5326	2.52858	2.54552	2.57334	2.60606	2.63825	2.66904	2.70135	2.73352	2.76394	2.78217	2.78195
negative valence-medium arousal-nogo	2.53863	2.55478	2.56213	2.55193	2.53198	2.50502	2.47984	2.46569	2.46296	2.47047	2.47947	2.48094	2.46895	2.44201	2.41165	2.38724	2.38666	2.41197	2.45985	2.515	2.55608	2.56726	2.543	2.49631	2.44607	2.41174	2.40903	2.43478	2.47451	2.50475	2.50836	2.4775	2.42417	2.36066	2.31481	2.29457	2.30271	2.33079	2.36075	2.3813	2.38466	2.37537	2.3647	2.36836	2.39371	2.44275	2.50277	2.5596	2.58853
negative valence-high arousal-go	2.65016	2.66309	2.67832	2.68653	2.69185	2.69097	2.68182	2.66651	2.64837	2.63179	2.62528	2.63327	2.65504	2.68305	2.70577	2.71228	2.69724	2.66299	2.62378	2.59036	2.57639	2.58312	2.60557	2.63461	2.66257	2.68186	2.69244	2.70103	2.70602	2.70917	2.7061	2.69286	2.66764	2.63763	2.61001	2.59019	2.5834	2.58052	2.57746	2.56598	2.54137	2.51185	2.48731	2.48377	2.50518	2.5544	2.61894	2.68573	2.73687
negative valence-high arousal-nogo	2.58319	2.6123	2.62294	2.61083	2.57616	2.535	2.49841	2.47535	2.46948	2.46572	2.45937	2.43747	2.40438	2.36744	2.33513	2.31893	2.31864	2.32833	2.33638	2.33824	2.33075	2.31432	2.29938	2.28987	2.28555	2.28523	2.28795	2.29067	2.29328	2.30124	2.31447	2.33181	2.35429	2.37309	2.38295	2.38421	2.37834	2.36423	2.355	2.34783	2.34612	2.34342	2.34409	2.34335	2.34007	2.33427	2.32346	2.30934	2.28835
positive valence-medium arousal-go	2.74847	2.73918	2.74621	2.76306	2.78422	2.80354	2.81632	2.81958	2.82358	2.8229	2.82691	2.83388	2.84019	2.8424	2.84286	2.84009	2.83389	2.82337	2.80201	2.77417	2.73666	2.69642	2.66056	2.63643	2.62804	2.62942	2.6353	2.63583	2.62784	2.60963	2.589	2.56546	2.54655	2.5309	2.51371	2.4934	2.46585	2.43821	2.41305	2.3972	2.3961	2.40737	2.43229	2.46859	2.51422	2.56685	2.62316	2.67246	2.70903
positive valence-medium arousal-nogo	2.68953	2.66252	2.64265	2.63751	2.64847	2.67752	2.71264	2.74661	2.76743	2.77012	2.75704	2.73386	2.71107	2.69864	2.69936	2.70909	2.72029	2.72724	2.72574	2.71425	2.69909	2.68396	2.66939	2.65596	2.63892	2.61855	2.59875	2.58829	2.59146	2.60807	2.62781	2.63404	2.61354	2.56698	2.50638	2.45397	2.43019	2.43977	2.4801	2.52665	2.55855	2.56495	2.55214	2.53835	2.53998	2.56661	2.60902	2.64862	2.66308
positive valence-high arousal-go	2.74918	2.75007	2.76114	2.78621	2.82613	2.86486	2.89064	2.88862	2.8583	2.80724	2.75866	2.72776	2.73015	2.75928	2.79728	2.82182	2.81728	2.77827	2.71816	2.65792	2.61842	2.61165	2.63319	2.67055	2.70642	2.72832	2.73056	2.72164	2.71112	2.70999	2.72271	2.74543	2.77266	2.79358	2.80538	2.80507	2.7957	2.77911	2.7593	2.73876	2.71996	2.70706	2.70086	2.70562	2.72389	2.75057	2.77977	2.80096	2.80678
positive valence-high arousal-nogo	2.58478	2.58465	2.583	2.57343	2.5501	2.51484	2.4772	2.4434	2.41644	2.40088	2.39604	2.40263	2.41772	2.44667	2.49021	2.54427	2.60021	2.64934	2.67859	2.68711	2.6704	2.64021	2.6062	2.57267	2.54396	2.51947	2.50126	2.48381	2.47526	2.47276	2.4746	2.47886	2.47746	2.47214	2.46514	2.45812	2.46633	2.4893	2.5264	2.563	2.59248	2.60692	2.6088	2.60713	2.6105	2.62412	2.64274	2.65117	2.63399
neutral valence-medium arousal-go	2.93608	2.96576	2.99259	3.00404	2.99082	2.95102	2.89131	2.82602	2.77793	2.75524	2.76207	2.78963	2.81778	2.82671	2.8105	2.76712	2.71234	2.66455	2.63667	2.63868	2.65631	2.6823	2.70249	2.70709	2.69727	2.67929	2.65781	2.63878	2.62154	2.60485	2.58537	2.56737	2.55298	2.54842	2.55471	2.56681	2.57811	2.57685	2.561	2.53081	2.49711	2.47476	2.47263	2.50142	2.55627	2.62563	2.69512	2.7465	2.77053
neutral valence-medium arousal-nogo	2.66323	2.63398	2.59061	2.55125	2.5204	2.51426	2.52823	2.54688	2.5655	2.57243	2.57695	2.58293	2.59413	2.6158	2.6375	2.6487	2.64068	2.61017	2.56449	2.5148	2.47406	2.4488	2.44135	2.44476	2.45236	2.45561	2.44894	2.42968	2.40639	2.37761	2.35432	2.34335	2.34464	2.35311	2.36438	2.37039	2.36416	2.34977	2.3319	2.32217	2.32973	2.35784	2.39654	2.43758	2.47159	2.49458	2.50043	2.49419	2.47988
neutral valence-high arousal-go	2.84855	2.85861	2.8531	2.83413	2.80088	2.75887	2.71593	2.67494	2.64198	2.61588	2.59666	2.58531	2.57964	2.58039	2.58678	2.60052	2.61597	2.63222	2.64795	2.66122	2.66907	2.67366	2.67562	2.67284	2.6675	2.65889	2.64399	2.62551	2.60655	2.58932	2.57284	2.5586	2.54204	2.52352	2.50131	2.47782	2.45894	2.44554	2.43964	2.44223	2.45055	2.46141	2.47915	2.50653	2.547	2.60301	2.66761	2.73014	2.77951
neutral valence-high arousal-nogo	2.53675	2.56089	2.58806	2.60885	2.61998	2.61735	2.60419	2.58695	2.57339	2.56222	2.55157	2.53724	2.51661	2.4856	2.44996	2.42031	2.39775	2.39058	2.39185	2.39681	2.39979	2.39888	2.39308	2.38954	2.39397	2.41278	2.44457	2.4848	2.52062	2.54805	2.55644	2.54595	2.51619	2.47663	2.42947	2.38191	2.33679	2.29502	2.25937	2.23313	2.2196	2.22693	2.25504	2.30839	2.3747	2.44664	2.50733	2.5423	2.54481
[truncated: 701 more columns]
